# Supplementary material for: Hysterectomy and the risk of urinary incontinence: a systematic review and meta-analysis
Source: Front Urol. 2026 Jun 4;6:1816956. doi: 10.3389/fruro.2026.1816956 (PMC13275263; doi:10.3389/fruro.2026.1816956)
Supplement: Supplementary file 2 [file DataSheet2.xlsx]

## Sheet: Sheet1
Author	Year	Study Type	Country	Data source	Cancer diagnostic criteria	Enrollperiod	Follow-up (Mean ± SD) years	Hysterectomy only-Patient Number	Oophorectomy only-Patient Number	Hysterectomy and Oophorectomy-Patient Number	Control group(fe)	Number of breast cancer cases	Age(Mean±SD)(fe)	Confounders adjusted	Outcomes	Effect value	LL	DL
Kotsopoulos	2017	Prospective cohort study	Canada	Baseline questionnaires	Pathology records	NR	5.1	NR	1552	NR	2170	143	46.2（21–88）	Age at baseline (continuous), family history of breast cancer (0, 1, 2, 3 affected first-degree relatives), country of residence (Poland, Canada, United States, other) oral contraceptive use (ever/never), age at menarche ( 12, 13, 14 years), parity (0, 1, 2, 3, 4 children), and breastfeeding (ever/never). CI ¼ confidence interval; HR ¼ hazard ratio.	Oophorectomy-BRCA1	0.97	0.73	1.29
															Oophorectomy-BRCA2	0.68	0.38	1.21
															Oophorectomy ≤45	0.39	0.17	0.87
															Oophorectomy >45	1.14	0.5	2.61
Boggs	2014	Prospective cohort study	USA	Baseline questionnaires	ICD-10	1995-2011	NR	4576	NR	4556	35382	183	50.3±7.9	Age, BMI in 1995, menopausal hormoneuse, smoking history, educational attainment, geographic region, and family history of breastcancer	Hysterectomy with bilateral oophorectomy	0.82	0.67	0.99
															Hysterectomy	1.11	0.93	1.31
															Hysterectomy with bilateral oophorectomy estrogen receptor+ breast cancer	0.65	0.5	0.86
															Hysterectomy alone estrogen receptor+ breast cancer	1.04	0.82	1.31
															Hysterectomy with bilateral oophorectomy estrogen receptor- breast cancer	1.03	0.72	1.46
															Hysterectomy alone estrogen receptor- breast cancer	1.06	0.76	1.46
Koch	2021	Prospective cohort study	Danmark	Danish Nurse Cohort	ICD-8, ICD-10	1993–2018	NR	4078	1899	NR	NR	420	50 (5-95th percentile 45 - 68) and ≥45	Current attained age and calendar period with log-transformed person-years as the offset by stratifying the person time into 5-year intervals for age (<50, 51-55, 56-60, 61-65, 66-70, 71-75, 76-80, 81-85, 85-90, 90+), calendar period into five groups (1993-1997, 1998-2002, 2003-2007, 2008-2012, 2013-2018) and mutual adjustment for oophorectomy (unilateral and bilateral).	Unilateral oophorectomy	0.83	0.64	1.07
															Bilateral oophorectomy	0.79	0.64	0.99
Rebbeck	1999	Retrospective Cohort Study	USA	Creighton University, the Dana-Farber Cancer Institute, the Fox Chase Cancer Center, the University of Pennsylvania, and the University of Utah	Medical records, operative notes, and pathology reports.	NR	9.6	NR	43	NR	79	10	39.4（22–63）	age at menarche.	Oophorectomy	0.42	0.22	0.81
Heemskerk-Gerritsen	2015	Retrospective Cohort Study	Hereditary	HEBON	NR	？- 2013	6.8	NR	346	NR	476	42	45	NR	Oophorectomy-BRCA1	1.21	0.72	2.06
															Oophorectomy-BRCA2	0.54	0.17	1.66
Woolcott	2009	Prospective cohort study	USA	Baseline questionnaires	Los Angeles County Cancer Surveillance Program, the State of California Cancer Registry, and the Hawaii Tumor Registry	1993-1996	7.7 (interquartile range: 7.2–8.3)	12785	NR	NR	NR	1862	NR	Age,BMI, familyhistoryinamotherorsister, education, alcoholconsumption, ageatmenarche,ageatfirstbirth,numberof children,durationofcurrentestrogenwithprogestinuse,durationofcurrentestrogenonlyuse,anddurationofpastestrogenwithprogestinuse. Foranalyses includingallwomen,additionallyadjustedforethnicity	Hysterectomy	0.98	0.86	1.11
															Hysterectomy ≤ 45	0.94	0.81	1.09
															Hysterectomy 45-49	1.1	0.86	1.41
															Hysterectomy >50	1.03	0.69	1.54
Wilson	2021	Retrospective Cohort Study	Australia	WA HMDC 1970–2014, the WA Cancer Registry, the MNS, and WA Births and Deaths Registrations	ICD-10	1970-2015	NR	74056	NR	28729	16500	3861	NR	age at entry,parity, remoteness category,SEIFA quintile,hospital-diagnosed fibroids,hospital-diagnosed endometriosis,and hospital-diagnosed prolapse,and stratified by birth cohort.	Hysterectomy	0.94	0.9	0.98
															Hysterectomy-USO	1.04	0.88	1.22
															Hysterectomy-BSO	0.92	0.85	1
Lovett	2023	Prospective cohort study	USA	Computer-assisted telephone interview and self-completed questionnaires	Self-reported	2003-2009	11.4	6980	9161	8903	34560	1245	(range 35-74)	Race and ethnicity (Non-Hispanic White, Non-Hispanic Black, Hispanic or Latina, Other), education (high school or less, some college or technical degree, bachelor’s degree, graduate degree), family history of breast cancer (1 sister or half-sister, >2 first-degree relatives), alcohol consumption (time-varying; nondrinker, drinker <7 drinks per week, drinker >7 drinks per week), smoking status (ti…	Hysterectomy	1.12	1.02	1.23
															Oophorectomy	0.91	0.83	1
Abildgaard	2018	Retrospective Cohort Study	Danmark	Danish national health registries	ICD-10	1994-2015	6.2 (3.9–8.9)	NR	302	80	2718	7	NR	NR	Oophorectomized ≤45	2.64	1.14	6.13
															Oophorectomized >45	1.72	1.14	2.59
															Oophorectomized	2.83	1.29	6.19
Gaudet	2014	Prospective cohort study	USA	Cancer Prevention Study-II Nutrition Cohort	Self-reported	1982-2009	13.9 (range 0.01–16.72)	9655	NR	15750	41397	86	NR	Age, race, education, alcohol consumption, smoking, parity, age at first birth, use ohormone replacement therapy, physical activity, age at menopause, and body mass index. Models with breast cancer as the outcomewere turther adjusted for first-degree family history of breast cancer and recent mammogram; colorectal cancer for first-degree famihhistory of colorectal cancer, diabetes, nonsteroidal a…	Hysterectomy	0.86	0.76	0.96
															HysterectomyWithBSO	0.8	0.73	0.88
															Hysterectomy ≤ 45	0.8	0.69	0.94
															HysterectomyWithBSO ≤ 45	0.73	0.62	0.86
															Hysterectomy 45–54	0.93	0.77	1.12
															HysterectomyWithBSO 45–54	0.81	0.72	0.92
															Hysterectomy >55	0.85	0.69	1.04
															HysterectomyWithBSO >55	0.85	0.73	0.98
Kotsopoulos	2019	Retrospective Cohort Study	international	Baseline research questionnaire	Self-reported	NR	9.8	NR	1515	NR	NR	103	46.8（38–56）	BRCA mutation (BRCAl vs, BRCA2), tamoxiien (no, ves, chemotherapy (no, yes, radiation (no, yes, prlmary surgery (no surgery, lumpectomy, unilateral mastectomy), and age at diagnosis (<40, 41-50,>50) [except for the analysis stratifed by ageof primary breast cancer	Oophorectomy	0.92	0.68	1.25
Gottschau	2020	Retrospective Cohort Study	Danmark	the Danish Civil Registration System	Danish Cancer Registry	1995-2015	hysterectomy alone 15.2 (> 0–39.0); hysterectomy and unilateral oophorectomy 17.4 (> 0–39.0); hysterectomy and bilateral oophorectomy 13.3 (> 0–39.0)	98959	33490	NR	NR		hysterectomy alone 43.8 (20.2–78.5); hysterectomy and unilateral oophorectomy 44.0 (20.3–78.3); hysterectomy and bilateral oophorectomy 51.2 (20.5–78.2)	Age, age at frst birth, parity, educational level,diabetes (combination of diagnose codes and preseriptions for insulin r other amidiabetic drugs), obesity (combinalion of diagnoscoies ad nrescrnions or dies used to treat obesty, alcoho-related diseae combination ot haense cdes ad presentons or dnes used to trea ioho deecene. smokine-telatcedisease (diagnose codes only), and use of oral contracep…	Hysterectomy-USO	0.98	0.9	1.06
															Hysterectomy-BSO	1.03	0.96	1.1
															Hysterectomy-USO <45	0.93	0.84	1.04
															Hysterectomy-USO 45–49	1.08	0.93	1.25
															Hysterectomy-USO 50–54	1	0.77	1.3
															Hysterectomy-USO ≥55	0.92	0.61	1.4
															Hysterectomy-BSO <45	0.8	0.67	0.94
															Hysterectomy-BSO 45–49	1.03	0.9	1.17
															Hysterectomy-BSO 50–54	1.15	1.03	1.29
															Hysterectomy-BSO ≥55	1.09	0.95	1.24
Rebbeck	2002	Retrospective Cohort Study	international	11 North American and European registries	Medical records, operative notes, pathology reports, or a combination of these.	NR	8.2 (0.05–47.9)	NR	NR	259	6	292	42 (range 21.2–74.8)	NR	Oophorectomy	0.47	0.29	0.77
Kramer	2005	Prospective cohort study	USA	National Institutes of Health	Death certificates, medical records, pathology reports, and central review of surgical pathology slides	1969-2003	16.5	NR	673	NR	NR	43	47.3 (range 26-77)	NR	Oophorectomy-BRCA1	0.38	0.15	0.97
Terry	2019	Prospective cohort study	USA	BCFR and kConFab	NR	NR	10.7	NR	2348	NR	NR	1046	NR	Study center, race/ethnicity, and age at baseline	Oophorectomy	0.78	0.65	0.92
Kauff	2008	Prospective cohort study	USA	MSKCC or one of 10 academic referral centers participating in the PROSE study group.		1994-2004	37 months	NR	303	NR	NR	19	47.1 (range 31.1-79.0)	age at start of follow-up, parity, personal history of breast cancer, and history of prior use of hormone replace menttherapy	Oophorectomy	0.53	0.29	0.96
															Oophorectomy-BRCA1	0.61	0.3	1.22
															Oophorectomy-BRCA2	0.28	0.08	0.92
															Oophorectomy-ER+	0.22	0.05	1.05
															Oophorectomy-ER-	1.1	0.48	1.51
Mavaddat	2020	Prospective cohort study	UK	IBCCS, kConFab and BCFR	A base line questionnaire and a series of follow-up questionnaires	NR	BRCA1: 5.4; BRCA2: 4.9	NR	NR	6105	NR	426	(range 18-80)	parity, BMI, ageat first birth, and family history of breast or ovarian cancer.	Oophorectomy-BRCA1	1.23	0.94	1.61
															Oophorectomy-BRCA2	0.88	0.62	1.24
															Oophorectomy-BRCA1 ≤45	1.19	0.88	1.61
															Oophorectomy-BRCA1 >45	1.34	0.89	2.02
															Oophorectomy-BRCA2 ≤45	0.68	0.4	1.15
															Oophorectomy-BRCA2 >45	1.07	0.69	1.64
Stuursma	2023	Retrospective cohort study	Netherlands	Dutch Nationwide Pathology databank	Pathology excerpts	？-2022	NR	NR	798	NR	NR	61	NR	Age at baseline and birth cohort.	Oophorectomy	1.23	0.85	1.78
															Oophorectomy-BRCA1	1.29	0.81	2.05
															Oophorectomy-BRCA2	1.13	0.62	2.06
															Oophorectomy-BRCA2 ≤45	1.31	0.88	1.97
Shin	2025	Retrospective cohort study	South Korea	National Health Insurance Service	ICD-10	2002-2020	11.4 (10.0–13.3]	199	NR	34	NR	233	47 (45–50)	Propensity score matching, including adnexal surgery as a covariate	Hysterectomy	1.04	0.83	1.31
															Hysterectomy-Oophorectomy	0.71	0.83	1.31
Hassan	2025	Retrospective cohort study	UK	National Cancer Registration Dataset	ICD-10	1995-2019	5.5 (interquartile range: 3.4–8.2)	NR	NR	NR	1855	22	43 (interquartile range: 37–49)	Age at diagnosis, diagnosis year, tumour size, number of nodes excised, oestrogen receptor status, ethnicity, deprivation index, Charlson comorbidity index, and receipt of hormonal treatment and chemotherapy within the first year after the breast cancer diagnosis.	Hysterectomy-BSO	1.18	0.64	2.16
															Hysterectomy-BSO BRCA1	0.92	0.38	2.19
															Hysterectomy-BSO BRCA2	1.62	0.68	3.86
